# Supplementary material for: Implicit Visuomotor Adaptation Remains Limited after Several Days of Training
Source: eNeuro. 2021 Aug 10;8(4):ENEURO.0312-20.2021. doi: 10.1523/ENEURO.0312-20.2021 (PMC8362683; doi:10.1523/ENEURO.0312-20.2021)
Supplement: Extended Data 1 — File Figures_8_9.m contains the modeling code used to generate Figures 8, 9. Download Extended Data 1, ZIP file. [file enu-eN-NWR-0312-20-s02.zip]

Archive with 1 entries (1 files):
- Figures_8_9.m
