# Supplementary material for: Implicit Visuomotor Adaptation Remains Limited after Several Days of Training
Source: eNeuro. 2021 Aug 10;8(4):ENEURO.0312-20.2021. doi: 10.1523/ENEURO.0312-20.2021 (PMC8362683; doi:10.1523/ENEURO.0312-20.2021)
Supplement: Extended Data 1 — File Figures_8_9.m contains the modeling code used to generate Figures 8, 9. Download Extended Data 1, ZIP file. [file enu-eN-NWR-0312-20-s02.zip › Figures_8_9.m]

%% Rotations
% 
clear; close all; clc;
linewidth = 2; fontsize = 14; markersize = 2;
% 
rotation = [ones(1,12), -45*ones(1,250-12), ones(1,25)];
N = length(rotation); 
target_location = 112.5;

xs(1) = 0;
xf(1) = target_location;
Af = 1;
Bf = 0.2;
As = 0.98; %% forgetting / learning cap (MLMC) 
Bs = 0.01;

% tolerance = 10;

for n = 1:N
    hand_location(n) = xf(n) + xs(n);
    cursor_location(n) = hand_location(n) + rotation(n);
    target_error(n) = target_location - cursor_location(n);
    implicit_error(n) = xf(n) - cursor_location(n);
    
    xf(n+1) = Af*xf(n) + Bf*target_error(n);
    if n<250
        xf(n+1) = Af*xf(n) + Bf*target_error(n);
    else %washout
        xf(n+1) = target_location;
    end
    xs(n+1) = As*xs(n) + Bs*implicit_error(n);
end

figure; 
subplot(2,1,1);hold on;
plot(hand_location,'r','linewidth',markersize)
plot(cursor_location,'r--','linewidth',markersize);
plot(0:400,target_location*ones(401,1),'K--','linewidth',markersize) 
axis([-5 280 min(cursor_location)-10 max([cursor_location,hand_location])+10])
set(gca, 'Ytick', [67.5-45 67.5 67.5+45 67.5+90])
plot(xf,'b','linewidth',markersize);
title('Rotation - 112.5')
legend('Hand','Error','Target','Xf','location','South');

subplot(2,1,2);hold on;
plot(xs,'c','linewidth',markersize);
axis([-5 280 min(xs)-2 max(xs)+2])
set(gca, 'Ytick', [0 15])
legend('Xs','location','South');


%% Two state model for mirror
%uses rotation calculation (xf(n) - cursor_location(n)) for implicit

clear;
linewidth = 2; fontsize = 14; markersize = 2;
mirror = [ones(1,12), -ones(1,250-12), ones(1,25)];
target_location = 112.5;

N = length(mirror); 

xs(1) = 0;
xf(1) = target_location;
Af = 1;
Bf = 0.2;
As = 0.98;
Bs = 0.01;

hand_location = NaN;
cursor_location = NaN;
target_error = NaN;
implicit_error = NaN;

for n = 1:N
    hand_location(n) =  xf(n) + xs(n);
    
    %calculate cursor position based on mirror axis at 90deg
    if mirror(n) < 0 % mirror on
        cursor_location(n) = 90 + (90 - hand_location(n));
    elseif mirror(n) > 0 % mirror off
        cursor_location(n) = hand_location(n);
    end
    
    target_error(n) = target_location - cursor_location(n);
    implicit_error(n) = xf(n) - cursor_location(n); %calculate error = rot
    
    xf(n+1) = Af*xf(n) - Bf*target_error(n);
    %direct to aim at target/washout
    if n > 249
        xf(n+1) = target_location;
    end
    
    xs(n+1) = As*xs(n) + Bs*implicit_error(n);
end

figure; 
subplot(2,1,1);hold on;
plot(hand_location,'r','linewidth',markersize)
plot(cursor_location,'r--','linewidth',markersize);
plot(0:400,target_location*ones(401,1),'K--','linewidth',markersize) 
plot(xf,'b','linewidth',markersize);
axis([-5 280 min(cursor_location)-10 max([cursor_location,hand_location])+10])
set(gca, 'Ytick', [67.5-45 67.5 67.5+45 67.5+90])
title('67.5 Deg Mirror: implicit error = xf - cursor')
legend('Hand','Error','Target','Xf','location','northeast');

subplot(2,1,2);hold on;
plot(xs,'c','linewidth',markersize);
axis([-5 280 min(xs)-2 max(xs)+2])
set(gca, 'Ytick', [-15 0 15])
legend('Xs','location','northeast');


%% Two state model for mirror - negative targets
%uses rotation calculation (xf(n) - cursor_location(n)) for implicit
clear; linewidth = 2; fontsize = 14; markersize = 2;

mirror = [ones(1,50),-ones(1,300), ones(1,100)];
target_location = 292.5;

N = length(mirror); 

xs(1) = 0;
xf(1) = target_location;
Af = 1;
Bf = 0.2;
As = 0.98;
Bs = 0.01;

hand_location = NaN;
cursor_location = NaN;
target_error = NaN;
implicit_error = NaN;

for n = 1:N
    hand_location(n) =  xf(n) + xs(n);
    
    %calculate cursor position based on mirror axis at 90deg
    if mirror(n) < 0 % mirror on
        cursor_location(n) = 270 + (270 - hand_location(n));
    elseif mirror(n) > 0 % mirror off
        cursor_location(n) = hand_location(n);
    end
    
    target_error(n) = target_location - cursor_location(n);
    implicit_error(n) = xf(n) - cursor_location(n); %calculate error = rot
    
    
    xf(n+1) = Af*xf(n) - Bf*target_error(n);
    %direct to aim at target/washout
    if n > 349
        xf(n+1) = target_location;
    end
    
    xs(n+1) = As*xs(n) + Bs*implicit_error(n);
end

figure; 
subplot(2,1,1);hold on;
plot(hand_location,'r')
plot(cursor_location,'r--');
plot(0:400,target_location*ones(401,1),'K--')
plot(xf,'b');
axis([0 450 min(cursor_location)-10 max(hand_location)+10])
set(gca, 'Ytick', [292.5-45 292.5])
title('292.5 Deg Mirror: implicit error = xf - cursor')
legend('Hand','Error','Target','Xf','location','southeast');

subplot(2,1,2);hold on;
plot(xs,'c');
axis([0 450 min(xs)-2 max(xs)+2])
set(gca, 'Ytick', [-15 0])
legend('Xs','location','southeast');

%% Same as above with calculation of implicit error flipped - Q1

clear; 
linewidth = 2; fontsize = 14; markersize = 2;
mirror = [ones(1,12), -ones(1,250-12), ones(1,25)];
target_location = 112.5;

N = length(mirror); 

xs(1) = 0;
xf(1) = target_location;
Af = 1;
Bf = 0.2;
As = 0.98;
Bs = 0.01;

hand_location = NaN;
cursor_location = NaN;
target_error = NaN;
implicit_error = NaN;

for n = 1:N
    hand_location(n) =  xf(n) + xs(n);
    
    %calculate cursor position based on mirror axis at 90deg
    if mirror(n) < 0 % mirror on
        cursor_location(n) = 90 + (90 - hand_location(n));
    elseif mirror(n) > 0 % mirror off
        cursor_location(n) = hand_location(n);
    end
    
    target_error(n) = -(target_location - cursor_location(n));
	xf(n+1) = Af*xf(n) + Bf*target_error(n);

    implicit_error(n) = -(xf(n) - cursor_location(n)); %calculate error = -rot
   
    %direct to aim at target/washout
    if n > 249
        xf(n+1) = target_location;
    end
    
    xs(n+1) = As*xs(n) + Bs*implicit_error(n);
end

figure; 
subplot(2,1,1);hold on;
plot(hand_location,'r','linewidth',markersize)
plot(cursor_location,'r--','linewidth',markersize);
plot(0:400,target_location*ones(401,1),'K--','linewidth',markersize) 
plot(xf,'b','linewidth',markersize);
axis([-5 280 min([cursor_location, xf])-10 max([cursor_location,hand_location, xf])+10])
set(gca, 'Ytick', [67.5-45 67.5 67.5+45 67.5+90])
title('67.5 Deg Mirror: implicit error = xf - cursor')
legend('Hand','Error','Target','Xf','location','northeast');

subplot(2,1,2);hold on;
plot(xs,'c','linewidth',markersize);
axis([-5 280 min(xs)-2 max(xs)+2])
set(gca, 'Ytick', [-30 -15 0 15 30])
legend('Xs','location','northeast');


%% Same as above with calculation of implicit error flipped - Q2

clear; 

mirror = [ones(1,50),-ones(1,300), ones(1,100)];
target_location = 112.5;

N = length(mirror); 

xs(1) = 0;
xf(1) = target_location;
Af = 1;
Bf = 0.2;
As = 0.98;
Bs = 0.01;

hand_location = NaN;
cursor_location = NaN;
target_error = NaN;
implicit_error = NaN;

for n = 1:N
    hand_location(n) =  xf(n) + xs(n);
    
    %calculate cursor position based on mirror axis at 90deg
    if mirror(n) < 0 % mirror on
        cursor_location(n) = 90 + (90 - hand_location(n));
    elseif mirror(n) > 0 % mirror off
        cursor_location(n) = hand_location(n);
    end
    
    target_error(n) = -(target_location - cursor_location(n));
	xf(n+1) = Af*xf(n) + Bf*target_error(n);

    implicit_error(n) = -(xf(n) - cursor_location(n)); %calculate error = -rot
   
    %direct to aim at target/washout
    if n > 349
        xf(n+1) = target_location;
    end
    
    xs(n+1) = As*xs(n) + Bs*implicit_error(n);
end

figure; 
subplot(2,1,1);hold on;
plot(hand_location,'r')
plot(cursor_location,'r--');
plot(0:400,target_location*ones(401,1),'K--')
plot(xf,'b');
axis([0 450 min(cursor_location)-10 max(xf)+10])
set(gca, 'Ytick', [25 67.5 67.5+45 150])
title('67.5 Deg. Mirror: implicit error = -(xf - cursor)')
legend('Hand','Error','Target','Xf','location','northeast');

subplot(2,1,2);hold on;
plot(xs,'c');
legend('Xs','location','northeast');
axis([0 450 min(xs)-2 max(xs)+2])
set(gca, 'Ytick', [-40 -20 0])


%% Calculation of implicit error flipped - neg targets

clear; 

mirror = [ones(1,50),-ones(1,300), ones(1,100)];
target_location = 292.5;

N = length(mirror); 

xs(1) = 0;
xf(1) = target_location;
Af = 1;
Bf = 0.2;
As = 0.98;
Bs = 0.01;

hand_location = NaN;
cursor_location = NaN;
target_error = NaN;
implicit_error = NaN;

xs(1) = 0;
xf(1) = target_location;

for n = 1:N
    hand_location(n) =  xf(n) + xs(n);
    
    %calculate cursor position based on mirror axis at 270deg
    if mirror(n) < 0 % mirror on
        cursor_location(n) = 270 + (270 - hand_location(n));
    elseif mirror(n) > 0 % mirror off
        cursor_location(n) = hand_location(n);
    end
    
    target_error(n) = -(target_location - cursor_location(n));
	xf(n+1) = Af*xf(n) + Bf*target_error(n);

    implicit_error(n) = -(xf(n) - cursor_location(n)); %calculate error = -rot
   
    %direct to aim at target/washout
    if n > 349
        xf(n+1) = target_location;
    end
    
    xs(n+1) = As*xs(n) + Bs*implicit_error(n);
end

figure; 
subplot(2,1,1);hold on;
plot(hand_location,'r')
plot(cursor_location,'r--');
plot(0:400,target_location*ones(401,1),'K--')
plot(xf,'b');
axis([0 450 min(xf)-10 max(hand_location)+10])
set(gca, 'Ytick', [210 292.5-45 292.5 335])
title('292.5 Deg. Mirror: implicit error = -(xf - cursor)')
legend('Hand','Error','Target','Xf','location','southeast');


subplot(2,1,2);hold on;
plot(xs,'c');
legend('Xs','location','northeast');
axis([0 450 min(xs)-2 max(xs)+2])
set(gca, 'Ytick', [0 20 40])
